# Supplementary material for: Whole-Exome Sequencing: Discovering Genetic Causes of Granulomatous Mastitis
Source: Int J Mol Sci. 2025 Jan 6;26(1):425. doi: 10.3390/ijms26010425 (PMC11721990; doi:10.3390/ijms26010425)
Supplement: Supplementary file 1 [file ijms-26-00425-s001.zip]

Archive with 1 entries (1 files):
- ijms-3360298-supplementary.pdf
